# Supplementary material for: Combined transcriptomic and proteomic analysis reveals the response mechanisms of alfalfa to freezing stress
Source: Front Plant Sci. 2026 Jan 22;16:1682825. doi: 10.3389/fpls.2025.1682825 (PMC12872475; doi:10.3389/fpls.2025.1682825)
Supplement: Supplementary Figure 1 — Alfalfa freezing stress treatment process. [file DataSheet1.zip › Supplementary Materials/Table S1.xlsx]

## Sheet: Sheet1
Gene ID	Forward primers (5' to 3')	Reverse primers (5' to 3')
Adapter primer	AGATCGGAAGAGCGTCGTGTAGGGAAAGAGTGT	AGATCGGAAGAGCACACGTCTGAACTCCAGTCAC
Actin	CAAAAGATGGCAGATGCTGAGGAT	CATGACACCAGTATGACGAGGTCG
MS.gene82358	GCTGGTGTTCATAAGACTGTAGGAG	TAGCATCATCAACCGCACCTTTG
MS.gene008164	AACAGACCGACGGAGACAGATG	ACTGAATCAACCAAACCCTTTCCTC
MS.gene00227	GTGTTGTGGCTGGCTCTGATG	GTTCCTTTGGCTTTGGTCTCCTC
MS.gene37696	CAAATATCTGGTGGTGGCATCCC	CCATTCCATAGTTCTGCATCTGAGG
MS.gene00469	CATGGTGGTGCTGGTGTTGAC	AAGATTGGAACGAAGAGCAGAGATG
MS.gene62239	TAAGCATAGCAAAGGTCGCAGAATC	TAGATGGGAATGGCTCTGGTGAC
MS.gene02055	AGGTTTGTTGTGTGGTGCTGATG	TCCTGCCAACCCACCCAATC
MS.gene80269	CCGATTTCCGCTGACGATGTG	CGGCGAACGGTTTCCAGATTC
MS.gene006165	GTACCCTCAACAAAGGATTCCAGAC	CAACAGCAACATATAGCAGCACAAC
MS.gene068509	ACGCTGGTGGTAAAGAAAGAACTG	TTAGACTGGGAATGCCTCAATGATG
