# Supplementary material for: Combined transcriptomic and proteomic analysis reveals the response mechanisms of alfalfa to freezing stress
Source: Front Plant Sci. 2026 Jan 22;16:1682825. doi: 10.3389/fpls.2025.1682825 (PMC12872475; doi:10.3389/fpls.2025.1682825)
Supplement: Supplementary Figure 1 — Alfalfa freezing stress treatment process. [file DataSheet1.zip › Supplementary Materials/Table S2.xlsx]

## Sheet: Sheet1
Sample Name	CleanData(bp)	Clean bases(bp)	GC(%)	Q30(%)
D-0-1	22504133	6736197504	0.4213	0.9379
D-0-2	21403956	6406176180	0.4223	0.9355
D-0-3	21229393	6354838262	0.4206	0.9246
D-2-1	19859378	5939384662	0.4264	0.9487
D-2-2	21496008	6428925800	0.4263	0.9441
D-2-3	20763283	6215905924	0.421	0.9368
D-4-1	23374975	6996138730	0.4197	0.9357
D-4-2	21092742	6313401832	0.4181	0.9323
D-4-3	24369618	7294465784	0.4189	0.9429
D-6-1	21591151	6463726132	0.4181	0.9324
D-6-2	22240296	6655775574	0.4224	0.9412
D-6-3	22423354	6713288682	0.4225	0.9344
B-0-1	21035413	6297654218	0.4168	0.9322
B-0-2	20731734	6206831002	0.4195	0.9325
B-0-3	21413489	6409079656	0.4221	0.9362
B-2-1	21051576	6301882256	0.4269	0.9319
B-2-2	23062926	6904491268	0.4201	0.9357
B-2-3	21282285	6371615788	0.4144	0.9272
B-4-1	22540951	6745587454	0.4219	0.9395
B-4-2	21471585	6426442574	0.425	0.9411
B-4-3	21599905	6465274504	0.4178	0.9394
B-6-1	21663927	6485851260	0.4181	0.9399
B-6-2	20839617	6221275626	0.4182	0.9401
B-6-3	19640136	5877561802	0.4159	0.9382
