# Supplementary material for: Combined transcriptomic and proteomic analysis reveals the response mechanisms of alfalfa to freezing stress
Source: Front Plant Sci. 2026 Jan 22;16:1682825. doi: 10.3389/fpls.2025.1682825 (PMC12872475; doi:10.3389/fpls.2025.1682825)
Supplement: Supplementary Figure 1 — Alfalfa freezing stress treatment process. [file DataSheet1.zip › Supplementary Materials/Table S3.xlsx]

## Sheet: Sheet1
Sample name	Total	Unique_Mapped(%)	Multiple_Mapped(%)	Total_Mapped(%)
D-0-1	45008266	21,035,011 (46.74%)	19,022,833 (42.27%)	40,057,844 (89.00%)
D-0-2	42807912	19,502,568 (45.56%)	16,465,518 (38.46%)	35,968,086 (84.02%)
D-0-3	42458786	19,841,183 (46.73%)	16,731,197 (39.41%)	36,572,380 (86.14%)
D-2-1	39718756	17,914,430 (45.10%)	16,111,004 (40.56%)	34,025,434 (85.67%)
D-2-2	42992016	19,449,655 (45.24%)	17,407,557 (40.49%)	36,857,212 (85.73%)
D-2-3	41526566	19,909,869 (47.94%)	17,083,387 (41.14%)	36,993,256 (89.08%)
D-4-1	46749950	21,862,261 (46.76%)	18,352,343 (39.26%)	40,214,604 (86.02%)
D-4-2	42185484	20,143,078 (47.75%)	16,105,865 (38.18%)	36,248,943 (85.93%)
D-4-3	48739236	23,219,949 (47.64%)	18,791,950 (38.56%)	42,011,899 (86.20%)
D-6-1	43182302	20,937,501 (48.49%)	17,920,240 (41.50%)	38,857,741 (89.99%)
D-6-2	44480592	20,577,468 (46.26%)	18,115,186 (40.73%)	38,692,654 (86.99%)
D-6-3	44846708	21,075,649 (46.99%)	17,577,171 (39.19%)	38,652,820 (86.19%)
B-0-1	42070826	19,585,335 (46.55%)	16,223,101 (38.56%)	35,808,436 (85.11%)
B-0-2	41463468	19,944,127 (48.10%)	17,987,786 (43.38%)	37,931,913 (91.48%)
B-0-3	42826978	19,643,567 (45.87%)	16,921,466 (39.51%)	36,565,033 (85.38%)
B-2-1	42103152	19,766,790 (46.95%)	18,211,431 (43.25%)	37,978,221 (90.20%)
B-2-2	46125852	21,703,721 (47.05%)	19,871,543 (43.08%)	41,575,264 (90.13%)
B-2-3	42564570	20,669,022 (48.56%)	17,904,398 (42.06%)	38,573,420 (90.62%)
B-4-1	45081902	19,756,249 (43.82%)	16,925,525 (37.54%)	36,681,774 (81.37%)
B-4-2	42943170	19,423,142 (45.23%)	17,180,966 (40.01%)	36,604,108 (85.24%)
B-4-3	43199810	20,629,945 (47.75%)	17,642,215 (40.84%)	38,272,160 (88.59%)
B-6-1	43327854	21,070,705 (48.63%)	18,853,145 (43.51%)	39,923,850 (92.14%)
B-6-2	41679234	19,494,089 (46.77%)	18,541,721 (44.49%)	38,035,810 (91.26%)
B-6-3	39280272	18,273,522 (46.52%)	16,744,075 (42.63%)	35,017,597 (89.15%)
