# Supplementary material for: Combined transcriptomic and proteomic analysis reveals the response mechanisms of alfalfa to freezing stress
Source: Front Plant Sci. 2026 Jan 22;16:1682825. doi: 10.3389/fpls.2025.1682825 (PMC12872475; doi:10.3389/fpls.2025.1682825)
Supplement: Supplementary Figure 1 — Alfalfa freezing stress treatment process. [file DataSheet1.zip › Supplementary Materials/Table S4.xlsx]

## Sheet: “Dongnong NO.1”
ID	Description	GeneRatio	Qvalue	geneID	Count
ko04141	Protein processing in endoplasmic reticulum	0.177083	5.24644e-08	MS.gene012533/MS.gene016153/MS.gene016182/MS.gene021104/MS.gene023279/MS.gene025043/MS.gene025436/MS.gene028169/MS.gene028507/MS.gene034761/MS.gene035612/MS.gene040499/MS.gene051547/MS.gene051578/MS.gene052581/MS.gene058423/MS.gene059310/MS.gene07634/MS.gene08338/MS.gene26357/MS.gene26359/MS.gene26363/MS.gene32011/MS.gene32228/MS.gene33026/MS.gene33852/MS.gene34838/MS.gene34952/MS.gene45390/MS.ge…	34
ko04120	Ubiquitin mediated proteolysis	0.0885417	0.0103741	MS.gene007121/MS.gene008306/MS.gene034753/MS.gene048677/MS.gene04998/MS.gene061543/MS.gene061546/MS.gene066130/MS.gene41033/MS.gene44354/MS.gene45455/MS.gene48390/MS.gene62175/MS.gene63294/MS.gene76722/MS.gene77048/MS.gene82233	17
ko00520	Amino sugar and nucleotide sugar metabolism	0.0625	0.0309231	MS.gene010243/MS.gene012473/MS.gene035919/MS.gene051979/MS.gene052878/MS.gene056982/MS.gene074108/MS.gene25915/MS.gene28335/MS.gene56743/MS.gene77639/MS.gene89509	12
ko00196	Photosynthesis - antenna proteins	0.015625	0.0489789	MS.gene20445/MS.gene20446/MS.gene33500	3
ko00750	Vitamin B6 metabolism	0.015625	0.0604327	MS.gene052953/MS.gene24925/MS.gene33380	3
ko04626	Plant-pathogen interaction	0.15625	0.0731254	MS.gene007806/MS.gene008225/MS.gene009450/MS.gene017446/MS.gene040499/MS.gene048916/MS.gene04915/MS.gene049232/MS.gene049564/MS.gene051002/MS.gene06061/MS.gene06753/MS.gene069576/MS.gene071052/MS.gene073340/MS.gene07412/MS.gene08471/MS.gene08572/MS.gene29459/MS.gene29794/MS.gene32280/MS.gene32410/MS.gene43194/MS.gene55786/MS.gene63281/MS.gene79028/MS.gene81987/MS.gene97108/MS.gene98295/NewGene_11…	30
ko00592	alpha-Linolenic acid metabolism	0.0260417	0.127434	MS.gene015384/MS.gene09726/MS.gene09922/MS.gene21535/MS.gene84175	5
ko00710	Carbon fixation in photosynthetic organisms	0.0260417	0.127434	MS.gene040740/MS.gene33664/MS.gene54468/MS.gene58341/MS.gene80971	5
ko00860	Porphyrin and chlorophyll metabolism	0.0208333	0.127434	MS.gene028524/MS.gene053625/MS.gene32824/MS.gene83781	4
ko04075	Plant hormone signal transduction	0.109375	0.151876	MS.gene007806/MS.gene012194/MS.gene012412/MS.gene029795/MS.gene035695/MS.gene042116/MS.gene049215/MS.gene051455/MS.gene052096/MS.gene052097/MS.gene064463/MS.gene26683/MS.gene29078/MS.gene31134/MS.gene32280/MS.gene32410/MS.gene45516/MS.gene50632/MS.gene88659/MS.gene93265/MS.gene95130	21
ko04016	MAPK signaling pathway - plant	0.078125	0.151876	MS.gene007806/MS.gene009450/MS.gene020138/MS.gene022809/MS.gene049215/MS.gene06009/MS.gene073340/MS.gene08572/MS.gene32280/MS.gene32410/MS.gene50190/MS.gene50632/MS.gene55742/MS.gene89714/NewGene_13765	15
ko00906	Carotenoid biosynthesis	0.0208333	0.157016	MS.gene067999/MS.gene69489/MS.gene82940/MS.gene83394	4
ko00280	Valine, leucine and isoleucine degradation	0.0208333	0.242644	MS.gene043932/MS.gene29809/MS.gene35576/MS.gene98305	4
ko00195	Photosynthesis	0.015625	0.380765	MS.gene002950/MS.gene036154/MS.gene044778	3
ko00944	Flavone and flavonol biosynthesis	0.0104167	0.635554	MS.gene018287/MS.gene83190	2
ko00010	Glycolysis / Gluconeogenesis	0.0260417	0.713046	MS.gene015472/MS.gene025775/MS.gene040740/MS.gene09932/MS.gene56743	5
ko00500	Starch and sucrose metabolism	0.0572917	0.713046	MS.gene031043/MS.gene062124/MS.gene28335/MS.gene56743/NewGene_1839/NewGene_1983/NewGene_25606/NewGene_39131/NewGene_39204/NewGene_6331/NewGene_6332	11
ko00564	Glycerophospholipid metabolism	0.0208333	0.735078	MS.gene015384/MS.gene09726/MS.gene09922/MS.gene21535	4
ko01200	Carbon metabolism	0.0416667	0.747387	MS.gene040740/MS.gene046810/MS.gene33664/MS.gene54468/MS.gene56743/MS.gene58341/MS.gene80971/MS.gene84175	8
ko00561	Glycerolipid metabolism	0.0208333	0.771379	MS.gene015472/MS.gene025775/MS.gene09932/MS.gene94547	4

## Sheet: "Bara 218TR" 
ID	Description	GeneRatio	Qvalue	geneID	Count
ko04141	Protein processing in endoplasmic reticulum	0.538462	2.01358e-10	MS.gene016154/MS.gene016182/MS.gene035612/MS.gene052581/MS.gene054726/MS.gene058358/MS.gene08338/MS.gene26363/MS.gene26365/MS.gene32011/MS.gene33026/MS.gene33852/MS.gene34952/MS.gene45390	14
ko01230	Biosynthesis of amino acids	0.0769231	0.730041	MS.gene050426/MS.gene39141	2
ko00330	Arginine and proline metabolism	0.0384615	0.730041	MS.gene39141	1
ko00592	alpha-Linolenic acid metabolism	0.0384615	0.730041	MS.gene28990	1
ko00240	Pyrimidine metabolism	0.0384615	0.730041	MS.gene055420	1
ko03010	Ribosome	0.0769231	0.730041	MS.gene49130/MS.gene76443	2
ko00480	Glutathione metabolism	0.0384615	0.744577	MS.gene58282	1
ko00564	Glycerophospholipid metabolism	0.0384615	0.744577	MS.gene28990	1
ko00230	Purine metabolism	0.0384615	0.744577	MS.gene055420	1
ko00460	Cyanoamino acid metabolism	0.0384615	0.744577	MS.gene035863	1
ko00270	Cysteine and methionine metabolism	0.0384615	0.748765	MS.gene050426	1
ko03430	Mismatch repair	0.0384615	0.748765	MS.gene67602	1
ko03030	DNA replication	0.0384615	0.748765	MS.gene67602	1
ko03420	Nucleotide excision repair	0.0384615	0.748765	MS.gene67602	1
ko03440	Homologous recombination	0.0384615	0.777078	MS.gene67602	1
ko04120	Ubiquitin mediated proteolysis	0.0384615	0.790043	MS.gene061543	1
ko04144	Endocytosis	0.0384615	0.803259	MS.gene035612	1
ko04016	MAPK signaling pathway - plant	0.0384615	0.827274	MS.gene055420	1
ko03040	Spliceosome	0.0384615	0.895707	MS.gene035612	1
ko04075	Plant hormone signal transduction	0.0384615	0.895707	MS.gene45516	1
