# Supplementary material for: Combined transcriptomic and proteomic analysis reveals the response mechanisms of alfalfa to freezing stress
Source: Front Plant Sci. 2026 Jan 22;16:1682825. doi: 10.3389/fpls.2025.1682825 (PMC12872475; doi:10.3389/fpls.2025.1682825)
Supplement: Supplementary Figure 1 — Alfalfa freezing stress treatment process. [file DataSheet1.zip › Supplementary Materials/Table S5.xlsx]

## Sheet: Auxin
Gene ID	D-0_vs_D-2	D-0_vs_D-4	D-0_vs_D-6	B-0_vs_B-2	B-0_vs_B-4	B-0_vs_B-6	Functional annotation
MS.gene073214	normal	down	normal	normal	normal	normal	indole-3-acetic acid-amido synthetase GH3.10
MS.gene004877	down	normal	normal	normal	normal	normal	auxin-induced protein 22B
MS.gene046033	down	down	normal	normal	normal	normal	indole-3-acetic acid-amido synthetase GH3.10
MS.gene051455	down	down	down	normal	normal	down	auxin-induced protein 6B
MS.gene013529	down	normal	normal	normal	normal	normal	SAUR-like auxin-responsive family protein
NewGene_31577	down	normal	normal	--	normal	--	SAUR-like auxin-responsive family protein
MS.gene98208	down	normal	normal	normal	normal	normal	auxin-responsive protein SAUR36
MS.gene20109	normal	normal	normal	normal	normal	down	auxin-responsive protein SAUR36
MS.gene062255	normal	down	normal	normal	normal	down	auxin-induced protein 22B
MS.gene68163	down	normal	normal	normal	normal	normal	auxin-induced protein-like protein
MS.gene99532	down	normal	normal	normal	normal	normal	auxin-induced protein IAA4
MS.gene071063	up	normal	normal	normal	normal	normal	auxin transporter-like protein 2
MS.gene99230	normal	normal	up	normal	normal	normal	probable indole-3-acetic acid-amido synthetase GH3.1
MS.gene029802	--	--	up	--	up	--	auxin-responsive protein SAUR32
MS.gene57180	up	normal	normal	normal	normal	normal	probable indole-3-acetic acid-amido synthetase GH3.1
MS.gene057818	down	normal	normal	--	--	--	SAUR-like auxin-responsive family protein
MS.gene026127	down	normal	normal	normal	normal	normal	auxin-induced protein IAA4
MS.gene064463	down	down	down	normal	normal	down	auxin-induced protein 6B
MS.gene07404	down	normal	normal	normal	normal	normal	auxin-induced protein 22B
MS.gene057211	normal	up	normal	normal	normal	normal	SAUR-like auxin-responsive family protein
MS.gene029795	down	down	down	--	--	--	auxin-induced protein 6B
MS.gene85576	down	normal	normal	normal	normal	normal	auxin-induced protein 22B
MS.gene035040	normal	down	down	normal	normal	down	auxin-induced protein 6B
NewGene_30316	down	normal	normal	normal	normal	--	auxin response factor, putative
MS.gene68164	down	normal	normal	normal	normal	normal	auxin-induced protein-like protein

## Sheet: Cytokinine
Gene ID	D-0_vs_D-2	D-0_vs_D-4	D-0_vs_D-6	B-0_vs_B-2	B-0_vs_B-4	B-0_vs_B-6	Functional annotation
MS.gene010397	down	normal	normal	normal	normal	normal	transcription factor HHO5 isoform X1
MS.gene47496	down	normal	normal	normal	normal	normal	myb family transcription factor EFM isoform X1
MS.gene074395	normal	up	normal	normal	normal	--	two-component response regulator ARR5 isoform X1
MS.gene043457	normal	normal	down	normal	normal	normal	probable transcription factor GLK1
MS.gene005866	down	normal	normal	normal	normal	normal	transcription factor HHO2
MS.gene047670	down	normal	normal	normal	normal	normal	transcription factor HHO5 isoform X1
MS.gene60590	--	up	normal	normal	normal	normal	transcription factor HHO2
MS.gene25911	--	up	--	--	--	--	two-component response regulator ARR5 isoform X1
MS.gene045292	up	normal	normal	normal	normal	normal	histidine kinase 1
MS.gene72932	up	normal	normal	normal	normal	normal	two-component response regulator-APRR2-like protein
MS.gene60862	down	normal	normal	normal	normal	normal	transcription factor HHO2

## Sheet: Gibberellin
Gene ID	D-0_vs_D-2	D-0_vs_D-4	D-0_vs_D-6	B-0_vs_B-2	B-0_vs_B-4	B-0_vs_B-6	Functional annotation
MS.gene95130	up	up	up	normal	normal	up	scarecrow-like protein 13
MS.gene33652	normal	up	normal	normal	normal	normal	scarecrow-like protein 1
MS.gene21084	up	--	--	--	--	--	transcription factor PIF3
MS.gene033387	down	normal	normal	normal	normal	normal	scarecrow-like protein 28
MS.gene010774	down	normal	normal	normal	normal	normal	putative transcription factor bHLH family
MS.gene63069	normal	down	normal	normal	normal	normal	RecName: Full=DELLA protein 1; Short=MtDELLA1
MS.gene042786	down	normal	normal	normal	normal	normal	probable carboxylesterase 18
MS.gene45517	up	--	up	normal	normal	up	scarecrow-like protein 33
MS.gene45518	normal	normal	up	normal	normal	normal	putative transcription factor GRAS family
MS.gene93265	down	down	normal	normal	normal	normal	putative transcription factor bHLH family
MS.gene31134	up	up	up	up	--	up	scarecrow-like protein 33
MS.gene042116	up	up	up	normal	normal	normal	scarecrow-like protein 13
MS.gene93630	down	down	normal	normal	normal	normal	putative carboxylesterase
MS.gene66171	normal	up	normal	normal	normal	normal	scarecrow-like protein 21
MS.gene006277	down	normal	normal	normal	normal	normal	putative transcription factor Nin-like family
MS.gene064638	up	up	up	normal	normal	normal	scarecrow-like protein 21
MS.gene068472	down	normal	normal	normal	normal	normal	probable carboxylesterase 18
MS.gene04936	normal	down	normal	normal	normal	down	RecName: Full=DELLA protein 1; Short=MtDELLA1
MS.gene31133	normal	--	--	--	--	up	scarecrow-like protein 33
MS.gene22936	up	--	--	normal	normal	normal	transcription factor PIF3
MS.gene052096	up	up	up	--	--	up	scarecrow-like protein 33
MS.gene031301	normal	up	normal	normal	normal	normal	scarecrow-like protein 21
MS.gene22293	up	--	--	--	--	--	scarecrow-like protein 3
MS.gene72989	down	normal	normal	normal	normal	normal	scarecrow-like protein 28
MS.gene032056	down	normal	normal	normal	normal	normal	scarecrow-like protein 21
MS.gene068477	normal	down	normal	normal	normal	normal	putative carboxylesterase
MS.gene20122	normal	normal	down	normal	normal	normal	GRAS family transcription regulator
MS.gene31132	--	--	--	--	--	up	putative transcription factor GRAS family
MS.gene93154	normal	up	normal	normal	normal	normal	scarecrow-like protein 1
MS.gene024698	up	--	--	--	--	normal	scarecrow-like protein 3
MS.gene062655	normal	down	normal	normal	normal	normal	putative carboxylesterase
MS.gene052097	up	up	up	--	--	--	scarecrow-like protein 33
MS.gene45516	up	up	up	up	up	up	scarecrow-like protein 33
MS.gene62803	down	normal	normal	normal	normal	normal	scarecrow-like protein 28
MS.gene012711	normal	up	normal	normal	normal	normal	scarecrow-like protein 13

## Sheet: Abscisic acid
Gene ID	D-0_vs_D-2	D-0_vs_D-4	D-0_vs_D-6	B-0_vs_B-2	B-0_vs_B-4	B-0_vs_B-6	Functional annotation
MS.gene049215	up	up	up	normal	normal	normal	unknown
MS.gene073232	up	normal	normal	normal	normal	normal	probable protein phosphatase 2C 52 isoform X2
MS.gene013244	normal	down	normal	normal	normal	normal	unknown
MS.gene79764	normal	down	normal	normal	normal	normal	abscisic acid receptor PYL9
MS.gene63494	normal	up	normal	normal	normal	normal	probable protein phosphatase 2C 24
MS.gene83625	normal	down	normal	normal	normal	normal	protein phosphatase 2C 56
MS.gene99915	up	--	normal	normal	normal	normal	probable protein phosphatase 2C 52 isoform X2
MS.gene016376	down	normal	normal	normal	normal	normal	ABSCISIC ACID-INSENSITIVE 5-like protein 2
MS.gene00631	--	up	normal	--	--	--	serine/threonine-protein kinase SRK2A
MS.gene22517	down	normal	normal	normal	normal	normal	protein phosphatase 2C 56
MS.gene016887	up	normal	normal	normal	normal	normal	bZIP transcription factor
MS.gene26550	up	--	--	normal	normal	normal	serine/threonine-protein kinase SRK2E isoform X1
MS.gene052795	normal	normal	normal	down	normal	normal	abscisic acid receptor PYL4

## Sheet: Ethylene
Gene ID	D-0_vs_D-2	D-0_vs_D-4	D-0_vs_D-6	B-0_vs_B-2	B-0_vs_B-4	B-0_vs_B-6	Functional annotation
MS.gene82327	down	normal	normal	normal	normal	normal	ethylene-responsive transcription factor 1B
MS.gene49293	--	--	up	--	normal	normal	ethylene-responsive transcription factor 1B
MS.gene034274	up	normal	normal	normal	normal	normal	MEK map kinase kinsae
MS.gene50632	normal	up	up	normal	normal	normal	ethylene-responsive transcription factor 1B
MS.gene79275	normal	up	normal	--	normal	normal	ethylene-responsive transcription factor 1B
MS.gene62405	up	normal	normal	normal	normal	normal	EIN3-binding F-box protein 1
MS.gene53025	down	normal	normal	normal	normal	normal	ethylene-responsive transcription factor 1B
MS.gene036090	normal	normal	up	--	normal	normal	ethylene-responsive transcription factor 1B
MS.gene073981	normal	up	normal	normal	normal	normal	putative protein kinase TKL-Pl-6 family

## Sheet: Brassinosteroid
Gene ID	D-0_vs_D-2	D-0_vs_D-4	D-0_vs_D-6	B-0_vs_B-2	B-0_vs_B-4	B-0_vs_B-6	Functional annotation
MS.gene32410	normal	up	up	normal	normal	normal	L-type lectin-domain containing receptor kinase IX.2 isoform X1
MS.gene55213	down	normal	normal	normal	normal	normal	putative glycerophosphodiester phosphodiesterase, protein kinase RLK-Pelle-LRK10L-2 family
MS.gene032365	normal	up	normal	normal	normal	normal	cold-responsive protein kinase 1
MS.gene59118	normal	up	normal	normal	normal	normal	rust resistance kinase Lr10
MS.gene29078	up	up	up	normal	normal	normal	leucine-rich repeat receptor-like serine/threonine/tyrosine-protein kinase SOBIR1
MS.gene51393	--	up	--	normal	normal	normal	G-type lectin S-receptor-like serine/threonine-protein kinase At2g19130
MS.gene94570	normal	down	normal	normal	--	normal	shaggy-related protein kinase eta
MS.gene33893	normal	up	normal	normal	normal	normal	L-type lectin-domain containing receptor kinase IX.2 isoform X1
MS.gene047676	--	--	up	--	normal	normal	probable disease resistance protein At5g66900 isoform X1
MS.gene31793	normal	normal	normal	up	normal	normal	rust resistance kinase Lr10
MS.gene007806	--	up	up	--	--	normal	cold-responsive protein kinase 1
MS.gene77435	down	normal	normal	normal	normal	normal	putative glycerophosphodiester phosphodiesterase, protein kinase RLK-Pelle-LRK10L-2 family
MS.gene033090	normal	up	normal	normal	normal	normal	probable LRR receptor-like serine/threonine-protein kinase At1g74360
MS.gene65370	up	normal	normal	normal	normal	normal	serine/threonine-protein kinase BSK1 isoform X1
MS.gene83111	up	up	normal	normal	normal	normal	rust resistance kinase Lr10
MS.gene31773	--	--	--	--	up	--	LEAF RUST 10 DISEASE-RESISTANCE LOCUS RECEPTOR-LIKE PROTEIN KINASE-like 2.1 isoform X2
MS.gene63577	up	normal	normal	normal	normal	normal	probable LRR receptor-like serine/threonine-protein kinase At1g74360
MS.gene020619	normal	normal	normal	--	up	--	putative protein kinase RLK-Pelle-SD-2b family
MS.gene38960	--	up	up	--	--	--	cold-responsive protein kinase 1
MS.gene024968	normal	normal	normal	normal	up	normal	leucine-rich repeat protein 2
MS.gene022405	--	up	normal	normal	normal	normal	leucine-rich repeat receptor-like serine/threonine/tyrosine-protein kinase SOBIR1
MS.gene012412	--	up	up	normal	normal	normal	xyloglucan endotransglucosylase/hydrolase protein 22-like
MS.gene052637	normal	up	normal	normal	normal	normal	leucine-rich repeat receptor-like serine/threonine/tyrosine-protein kinase SOBIR1
MS.gene046787	up	--	--	normal	normal	normal	LEAF RUST 10 DISEASE-RESISTANCE LOCUS RECEPTOR-LIKE PROTEIN KINASE-like 2.4
MS.gene011869	normal	normal	normal	normal	normal	up	probable disease resistance protein At5g66900 isoform X2
MS.gene88659	--	up	up	--	normal	normal	xyloglucan endotransglucosylase/hydrolase protein 22-like
MS.gene59127	up	normal	normal	normal	normal	normal	rust resistance kinase Lr10
MS.gene20896	normal	down	normal	normal	normal	normal	squamosa promoter-binding-like protein 1
MS.gene022406	--	up	--	normal	normal	normal	leucine-rich repeat receptor-like serine/threonine/tyrosine-protein kinase SOBIR1
MS.gene32374	normal	down	normal	normal	normal	normal	LEAF RUST 10 DISEASE-RESISTANCE LOCUS RECEPTOR-LIKE PROTEIN KINASE-like 2.3
MS.gene60707	normal	up	normal	normal	normal	normal	phytosulfokine receptor 2
MS.gene035695	up	up	up	normal	normal	normal	xyloglucan endotransglucosylase/hydrolase protein 22-like
MS.gene70712	up	normal	up	normal	normal	normal	leucine-rich repeat receptor-like serine/threonine/tyrosine-protein kinase SOBIR1
MS.gene51630	--	up	up	normal	normal	normal	receptor-like protein kinase BRI1-like 3
MS.gene054089	up	--	--	--	normal	--	rust resistance kinase Lr10
MS.gene046794	--	--	--	--	--	up	receptor-like protein kinase [Trifolium pratense]
MS.gene063687	normal	up	normal	normal	normal	normal	G-type lectin S-receptor-like serine/threonine-protein kinase At2g19130
MS.gene32280	normal	up	up	normal	normal	normal	cold-responsive protein kinase 1
MS.gene009462	--	up	normal	--	--	normal	receptor-like protein kinase BRI1-like 3
MS.gene036833	normal	normal	up	normal	normal	normal	probable receptor-like protein kinase At5g20050
MS.gene33887	normal	up	normal	normal	normal	normal	cysteine-rich receptor-like protein kinase 41 isoform X3
MS.gene39295	up	normal	normal	normal	normal	normal	probably inactive leucine-rich repeat receptor-like protein kinase At5g48380
MS.gene59125	normal	normal	normal	normal	up	normal	rust resistance kinase Lr10 isoform X1
MS.gene041132	--	--	up	--	normal	normal	probable disease resistance protein At5g66900 isoform X1

## Sheet: Jasmonic acid
Gene ID	D-0_vs_D-2	D-0_vs_D-4	D-0_vs_D-6	B-0_vs_B-2	B-0_vs_B-4	B-0_vs_B-6	Functional annotation
MS.gene074449	down	normal	normal	normal	normal	normal	protein TIFY 11B
MS.gene46330	--	--	normal	--	--	up	transcription factor bHLH19
MS.gene24789	normal	up	normal	normal	normal	up	protein TIFY 10A
MS.gene37653	normal	normal	down	normal	normal	normal	transcription factor bHLH18
MS.gene060869	normal	down	normal	normal	normal	normal	transcription factor bHLH18
MS.gene56685	up	normal	normal	normal	normal	normal	coronatine-insensitive protein 1
MS.gene65988	normal	normal	normal	normal	normal	up	transcription factor MYC2
MS.gene26683	normal	up	up	normal	normal	normal	protein TIFY 10A
MS.gene048435	normal	normal	normal	normal	normal	up	transcription factor MYC2
MS.gene037141	normal	up	normal	normal	normal	normal	protein TIFY 10B
MS.gene034126	down	normal	down	normal	normal	normal	transcription factor bHLH18
MS.gene012194	normal	up	up	normal	normal	normal	protein TIFY 10A
MS.gene07729	--	--	up	--	--	--	transcription factor bHLH35 isoform X1

## Sheet: Salicylic acid
Gene ID	D-0_vs_D-2	D-0_vs_D-4	D-0_vs_D-6	B-0_vs_B-2	B-0_vs_B-4	B-0_vs_B-6	Functional annotation
MS.gene041173	normal	down	normal	normal	normal	normal	STS14 protein
MS.gene49715	down	normal	normal	normal	normal	normal	protein DOG1-like 4
MS.gene30743	down	normal	normal	--	normal	normal	transcription factor TGA7, putative
MS.gene047708	normal	down	normal	normal	normal	normal	STS14 protein
