# Supplementary material for: Combined transcriptomic and proteomic analysis reveals the response mechanisms of alfalfa to freezing stress
Source: Front Plant Sci. 2026 Jan 22;16:1682825. doi: 10.3389/fpls.2025.1682825 (PMC12872475; doi:10.3389/fpls.2025.1682825)
Supplement: Supplementary Figure 1 — Alfalfa freezing stress treatment process. [file DataSheet1.zip › Supplementary Materials/Table S6.xlsx]

## Sheet: positive correlation module
Gene name	AverageShortestPathLength	BetweennessCentrality	ClosenessCentrality	ClusteringCoefficient	Degree	Eccentricity	NeighborhoodConnectivity	NumberOfDirectedEdges	NumberOfUndirectedEdges	PartnerOfMultiEdgedNodePairs	Radiality	SelfLoops	Stress	TopologicalCoefficient	Annotation
MS.gene52972	1.48	0.22550793650793652	0.6756756756756757	0.2948717948717949	13	2	5.538461538461538	0	13	0	0.963076923076923	0	244	0.22756410256410256	probable 60S ribosomal protein L14
MS.gene78214	1.48	0.3938412698412699	0.6756756756756757	0.21794871794871795	13	2	5.076923076923077	0	13	0	0.963076923076923	0	348	0.23461538461538461	protein sulfur deficiency-induced 1
MS.gene070955	1.52	0.2382857142857143	0.6578947368421053	0.30303030303030304	12	2	5.75	0	12	0	0.9600000000000001	0	242	0.2427536231884058	1,2-dihydroxy-3-keto-5-methylthiopentene dioxygenase 1
MS.gene028636	1.9696969696969697	0.35694444444444445	0.5076923076923077	0.14545454545454545	11	3	4.090909090909091	0	11	0	0.9118457300275483	0	956	0.19617224880382775	chitinase 2
MS.gene040740	2.0303030303030303	0.2177083333333333	0.49253731343283585	0.18181818181818182	11	3	4.2727272727272725	0	11	0	0.9063360881542699	0	664	0.215311004784689	unknown
MS.gene36866	2.121212121212121	0.27029671717171716	0.4714285714285715	0.09090909090909091	11	3	3.090909090909091	0	11	0	0.8980716253443526	0	672	0.20279720279720279	BON1-associated protein 2
MS.gene005411	2.3333333333333335	0.33712121212121215	0.42857142857142855	0.06666666666666667	10	4	2.7	0	10	0	0.8787878787878788	0	732	0.175	cytochrome P450 709B2
MS.gene009894	2.484848484848485	0.3407512626262626	0.4024390243902439	0	10	4	1.9	0	10	0	0.8650137741046833	0	1134	0.3	unknown
MS.gene026720	1.68	0.2156666666666667	0.5952380952380952	0.26666666666666666	10	3	5.8	0	10	0	0.9476923076923077	0	272	0.275	transcription factor bHLH19 isoform X2
MS.gene069376	1.68	0.20288888888888887	0.5952380952380952	0.28888888888888886	10	3	5.9	0	10	0	0.9476923076923077	0	256	0.28	uncharacterized protein LOC25487379
MS.gene87322	1.8	0.004285714285714286	0.5555555555555556	0.9	5	2	11.6	0	5	0	0.9384615384615385	0	18	0.464	PREDICTED: uncharacterized protein LOC108830220
MS.gene92559	1.8	0.004285714285714286	0.5555555555555556	0.9	5	2	11.6	0	5	0	0.9384615384615385	0	18	0.464	probable glutathione S-transferase
MS.gene98499	2.272727272727273	0.09441287878787877	0.43999999999999995	0.5	4	4	10.75	0	4	0	0.884297520661157	0	208	0.41346153846153844	cyprosin
MS.gene96344	2.0606060606060606	0.10921717171717168	0.4852941176470588	0.3333333333333333	4	3	10.75	0	4	0	0.9035812672176309	0	446	0.40384615384615385	probable calcium-binding protein CML45
MS.gene73748	2.0606060606060606	0.10921717171717168	0.4852941176470588	0.3333333333333333	4	3	10.75	0	4	0	0.9035812672176309	0	446	0.40384615384615385	ATP-dependent DNA helicase DDM1 isoform X3
MS.gene78072	2.04	0.004285714285714286	0.49019607843137253	0.8333333333333334	4	3	11.25	0	4	0	0.92	0	18	0.5625	21 kDa protein
MS.gene31199	2.4242424242424243	0.015246212121212122	0.4125	0.6666666666666666	3	4	10.666666666666666	0	3	0	0.8705234159779615	0	70	0.48484848484848486	chitinase 2
MS.gene27381	2.4242424242424243	0.015246212121212122	0.4125	0.6666666666666666	3	4	10.666666666666666	0	3	0	0.8705234159779615	0	70	0.48484848484848486	probable cyclic nucleotide-gated ion channel 20, chloroplastic
MS.gene80989	2.121212121212121	0.09006734006734005	0.4714285714285715	0	3	3	10.666666666666666	0	3	0	0.8980716253443526	0	348	0.42028985507246375	uncharacterized protein LOC25499819
MS.gene95993	2.04	0	0.49019607843137253	1	3	3	12	0	3	0	0.92	0	0	0.5714285714285714	F-box/FBD/LRR-repeat protein At3g14710
MS.gene87859	2.08	0	0.4807692307692307	1	3	3	12.666666666666666	0	3	0	0.916923076923077	0	0	0.6333333333333333	MADS-box protein SOC1
MS.gene31647	2.5454545454545454	0.01914983164983165	0.39285714285714285	0	2	4	10.5	0	2	0	0.859504132231405	0	98	0.5588235294117647	ATP-dependent DNA helicase DDM1 isoform X3
MS.gene82506	2.8181818181818183	0	0.3548387096774193	1	2	4	11	0	2	0	0.8347107438016529	0	0	0.6875	3-hydroxy-3-methylglutaryl-coenzyme A reductase 1
MS.gene41207	2.8181818181818183	0	0.3548387096774193	1	2	4	11	0	2	0	0.8347107438016529	0	0	0.6875	transmembrane protein, putative
MS.gene070222	2.36	0.004285714285714286	0.42372881355932207	0	2	3	10	0	2	0	0.8953846153846154	0	18	0.75	huntingtin-interacting protein K
MS.gene62050	2.28	0	0.4385964912280702	1	2	3	11.5	0	2	0	0.9015384615384616	0	0	0.71875	LOW QUALITY PROTEIN: non-seed lectin
MS.gene75984	2.32	0	0.4310344827586207	1	2	3	12.5	0	2	0	0.8984615384615384	0	0	0.8333333333333334	6-phosphogluconate dehydrogenase, decarboxylating 3
MS.gene55293	2.32	0	0.4310344827586207	1	2	3	12.5	0	2	0	0.8984615384615384	0	0	0.8333333333333334	vesicle transport v-SNARE 12 isoform X1
MS.gene006228	3.303030303030303	0	0.3027522935779816	0	1	5	10	0	1	0	0.790633608815427	0	0	0	heavy metal-associated isoprenylated plant protein 39 isoform X2
MS.gene011933	3.303030303030303	0	0.3027522935779816	0	1	5	10	0	1	0	0.790633608815427	0	0	0	UPF0496 protein At2g18630
MS.gene005496	3.303030303030303	0	0.3027522935779816	0	1	5	10	0	1	0	0.790633608815427	0	0	0	probable glycerol-3-phosphate acyltransferase 2
MS.gene007749	3.303030303030303	0	0.3027522935779816	0	1	5	10	0	1	0	0.790633608815427	0	0	0	pheophorbide a oxygenase, chloroplastic
MS.gene062739	3.303030303030303	0	0.3027522935779816	0	1	5	10	0	1	0	0.790633608815427	0	0	0	protein JINGUBANG
MS.gene69032	3.303030303030303	0	0.3027522935779816	0	1	5	10	0	1	0	0.790633608815427	0	0	0	casein kinase i isoform delta-like protein
MS.gene49204	3.4545454545454546	0	0.2894736842105263	0	1	5	10	0	1	0	0.7768595041322314	0	0	0	hypothetical protein TSUD_390800
MS.gene87912	3.4545454545454546	0	0.2894736842105263	0	1	5	10	0	1	0	0.7768595041322314	0	0	0	cationic amino acid transporter 2, vacuolar
MS.gene72908	3.4545454545454546	0	0.2894736842105263	0	1	5	10	0	1	0	0.7768595041322314	0	0	0	UV-B-induced protein At3g17800, chloroplastic
MS.gene66933	3.4545454545454546	0	0.2894736842105263	0	1	5	10	0	1	0	0.7768595041322314	0	0	0	protein EXORDIUM
MS.gene55902	3.4545454545454546	0	0.2894736842105263	0	1	5	10	0	1	0	0.7768595041322314	0	0	0	ubiquitin-protein ligase, putative
MS.gene47297	3.4545454545454546	0	0.2894736842105263	0	1	5	10	0	1	0	0.7768595041322314	0	0	0	cationic amino acid transporter 2, vacuolar
MS.gene031707	2.9393939393939394	0	0.3402061855670103	0	1	4	11	0	1	0	0.8236914600550964	0	0	0	O-acyltransferase WSD1-like protein
MS.gene036494	2.9393939393939394	0	0.3402061855670103	0	1	4	11	0	1	0	0.8236914600550964	0	0	0	endomembrane-like protein
MS.gene060687	2.9393939393939394	0	0.3402061855670103	0	1	4	11	0	1	0	0.8236914600550964	0	0	0	ethylene-responsive transcription factor 4
MS.gene06995	3	0	0.3333333333333333	0	1	4	11	0	1	0	0.8181818181818182	0	0	0	indole-3-acetic acid-induced protein ARG2
MS.gene64497	3.090909090909091	0	0.3235294117647059	0	1	4	11	0	1	0	0.8099173553719009	0	0	0	ethylene-responsive transcription factor ERF017
MS.gene98172	3.090909090909091	0	0.3235294117647059	0	1	4	11	0	1	0	0.8099173553719009	0	0	0	F-box/LRR-repeat protein 12
MS.gene55786	3.090909090909091	0	0.3235294117647059	0	1	4	11	0	1	0	0.8099173553719009	0	0	0	probable WRKY transcription factor 41
MS.gene68743	3.090909090909091	0	0.3235294117647059	0	1	4	11	0	1	0	0.8099173553719009	0	0	0	heavy metal-associated isoprenylated plant protein 26
MS.gene060498	2.64	0	0.3787878787878788	0	1	4	10	0	1	0	0.8738461538461538	0	0	0	GRF1-interacting factor 3
MS.gene065633	2.64	0	0.3787878787878788	0	1	4	10	0	1	0	0.8738461538461538	0	0	0	extradiol ring-cleavage dioxygenase
MS.gene39593	2.64	0	0.3787878787878788	0	1	4	10	0	1	0	0.8738461538461538	0	0	0	unknown
MS.gene070872	2.64	0	0.3787878787878788	0	1	4	10	0	1	0	0.8738461538461538	0	0	0	probable mannitol dehydrogenase
MS.gene27603	2.48	0	0.40322580645161293	0	1	3	12	0	1	0	0.8861538461538461	0	0	0	LOW QUALITY PROTEIN: myosin-8
MS.gene20937	2.48	0	0.40322580645161293	0	1	3	12	0	1	0	0.8861538461538461	0	0	0	germin-like protein subfamily 2 member 4
MS.gene64148	2.44	0	0.4098360655737705	0	1	3	13	0	1	0	0.8892307692307693	0	0	0	thylakoid lumenal 29 kDa protein, chloroplastic
MS.gene92558	2.44	0	0.4098360655737705	0	1	3	13	0	1	0	0.8892307692307693	0	0	0	probable glutathione S-transferase
MS.gene81744	2.44	0	0.4098360655737705	0	1	3	13	0	1	0	0.8892307692307693	0	0	0	iron-sulfur assembly protein IscA-like 1, mitochondrial
MS.gene85579	2.44	0	0.4098360655737705	0	1	3	13	0	1	0	0.8892307692307693	0	0	0	30S ribosomal protein S16-1, chloroplastic
MS.gene80684	2.44	0	0.4098360655737705	0	1	3	13	0	1	0	0.8892307692307693	0	0	0	pleckstrin homology domain-containing protein 1
MS.gene99876	2.44	0	0.4098360655737705	0	1	3	13	0	1	0	0.8892307692307693	0	0	0	uroporphyrinogen decarboxylase

## Sheet: negative correlation module
Gene name	AverageShortestPathLength	BetweennessCentrality	ClosenessCentrality	ClusteringCoefficient	Degree	Eccentricity	NeighborhoodConnectivity	NumberOfDirectedEdges	NumberOfUndirectedEdges	PartnerOfMultiEdgedNodePairs	Radiality	SelfLoops	Stress	TopologicalCoefficient	Annotation
MS.gene61477	1.44	0.41816666666666674	0.6944444444444444	0.1978021978021978	14	2	4.857142857142857	0	14	0	0.9685714285714286	0	384	0.225	monocopper oxidase-like protein SKS1
MS.gene44722	1.48	0.23650000000000002	0.6756756756756757	0.28205128205128205	13	2	5.538461538461538	0	13	0	0.9657142857142856	0	256	0.22756410256410256	RecName: Full=Chalcone synthase 2; AltName: Full=Naringenin-chalcone synthase 2
MS.gene72573	1.75	0.4423280423280423	0.5714285714285714	0.07692307692307693	13	3	3.6153846153846154	0	13	0	0.9423076923076923	0	792	0.11965811965811966	uncharacterized protein LOC112418433
MS.gene31738	1.52	0.18072222222222223	0.6578947368421053	0.3181818181818182	12	2	5.916666666666667	0	12	0	0.9628571428571429	0	218	0.23666666666666666	rust resistance kinase Lr10
MS.gene045386	2	0.3169312169312169	0.5	0.09090909090909091	11	3	3.272727272727273	0	11	0	0.9230769230769231	0	570	0.1409090909090909	purple acid phosphatase superfamily protein
MS.gene65392	1.8888888888888888	0.3531746031746032	0.5294117647058824	0.05454545454545454	11	3	3.3636363636363638	0	11	0	0.9316239316239316	0	616	0.12396694214876033	histidine kinase 4
MS.gene011015	1.64	0.30400000000000005	0.6097560975609756	0.15555555555555556	10	3	5	0	10	0	0.9542857142857143	0	314	0.22380952380952382	gallate 1-beta-glucosyltransferase
MS.gene068586	1.72	0.12394444444444441	0.5813953488372093	0.37777777777777777	10	3	6	0	10	0	0.9485714285714285	0	138	0.28095238095238095	receptor-like cytosolic serine/threonine-protein kinase RBK1
MS.gene028715	2	0.28465608465608466	0.5	0.1111111111111111	10	3	3.8	0	10	0	0.9230769230769231	0	572	0.15454545454545454	hypothetical protein C3L33_06865, partial
MS.gene059808	2.1666666666666665	0.24682539682539678	0.46153846153846156	0.06666666666666667	10	3	2.8	0	10	0	0.9102564102564104	0	504	0.15714285714285714	probable serine/threonine-protein kinase At1g54610
MS.gene70642	1.96	0	0.5102040816326531	1	4	3	12.25	0	4	0	0.9314285714285714	0	0	0.5568181818181818	glutaredoxin
MS.gene83761	1.96	0	0.5102040816326531	1	4	3	12.25	0	4	0	0.9314285714285714	0	0	0.5568181818181818	monocopper oxidase-like protein SKS1
MS.gene71525	1.96	0	0.5102040816326531	1	4	3	12.25	0	4	0	0.9314285714285714	0	0	0.5568181818181818	NAD(P)H-dependent 6'-deoxychalcone synthase
MS.gene63514	2.12	0	0.4716981132075471	1	3	3	12.333333333333334	0	3	0	0.9199999999999999	0	0	0.6491228070175439	ankyrin repeat domain-containing protein 2B
MS.gene60720	2.2	0	0.45454545454545453	1	3	3	11.666666666666666	0	3	0	0.9142857142857144	0	0	0.6862745098039216	chalcone synthase 4
MS.gene72730	2.04	0	0.49019607843137253	1	3	3	13	0	3	0	0.9257142857142858	0	0	0.6190476190476191	ABC transporter G family member 14
MS.gene31287	2.25	0.08624338624338625	0.4444444444444444	0.3333333333333333	3	3	10.333333333333334	0	3	0	0.9038461538461539	0	208	0.43478260869565216	hypothetical protein C3L33_06865, partial
MS.gene45566	2.28	0	0.4385964912280702	1	2	3	11	0	2	0	0.9085714285714286	0	0	0.6875	probable metal-nicotianamine transporter YSL7
MS.gene49677	2.16	0	0.4629629629629629	1	2	3	11.5	0	2	0	0.9171428571428571	0	0	0.6052631578947368	auxilin-related protein 2-like
MS.gene34493	2.28	0	0.4385964912280702	1	2	3	11	0	2	0	0.9085714285714286	0	0	0.6875	DEAD-box ATP-dependent RNA helicase 20 isoform X1
MS.gene47577	2.28	0	0.4385964912280702	1	2	3	11	0	2	0	0.9085714285714286	0	0	0.6875	isoflavone 4'-O-methyltransferase isoform X1
MS.gene56491	2.36	0	0.42372881355932207	1	2	3	11.5	0	2	0	0.9028571428571429	0	0	0.8214285714285714	hypothetical protein MtrunA17_Chr4g0042971
MS.gene30608	2.638888888888889	0	0.37894736842105264	1	2	4	10.5	0	2	0	0.8739316239316239	0	0	0.7	--
MS.gene05026	2.638888888888889	0	0.37894736842105264	1	2	4	10.5	0	2	0	0.8739316239316239	0	0	0.7	FACT complex subunit SPT16
MS.gene049310	2.638888888888889	0	0.37894736842105264	1	2	4	10.5	0	2	0	0.8739316239316239	0	0	0.7	2-deoxy-glucose resistant protein 2
MS.gene20541	2.638888888888889	0	0.37894736842105264	1	2	4	10.5	0	2	0	0.8739316239316239	0	0	0.7	FACT complex subunit SPT16
MS.gene66077	2.4722222222222223	0.023809523809523808	0.4044943820224719	0	2	4	10.5	0	2	0	0.8867521367521368	0	60	0.5277777777777778	transcriptional corepressor LEUNIG_HOMOLOG isoform X1
MS.gene98065	2.5277777777777777	0	0.39560439560439564	1	2	4	11.5	0	2	0	0.8824786324786325	0	0	0.6052631578947368	pentatricopeptide repeat-containing protein At5g50280, chloroplastic
MS.gene76337	2.5277777777777777	0	0.39560439560439564	1	2	4	11.5	0	2	0	0.8824786324786325	0	0	0.6052631578947368	peroxisomal acyl-coenzyme A oxidase 1
MS.gene96052	2.5277777777777777	0	0.39560439560439564	1	2	4	11.5	0	2	0	0.8824786324786325	0	0	0.6052631578947368	cucumber peeling cupredoxin
MS.gene76543	2.388888888888889	0	0.4186046511627907	1	2	3	12	0	2	0	0.8931623931623931	0	0	0.6	histidine-containing phosphotransfer protein 4
MS.gene95527	2.388888888888889	0	0.4186046511627907	1	2	3	12	0	2	0	0.8931623931623931	0	0	0.6	DNA topoisomerase 2
MS.gene80061	2.388888888888889	0	0.4186046511627907	1	2	3	12	0	2	0	0.8931623931623931	0	0	0.6	splicing factor 3B subunit 2-like protein
MS.gene28187	2.6	0	0.3846153846153846	0	1	4	10	0	1	0	0.8857142857142858	0	0	0	auxilin-related protein 2-like
MS.gene046778	2.6	0	0.3846153846153846	0	1	4	10	0	1	0	0.8857142857142858	0	0	0	rust resistance kinase Lr10-like
MS.gene04436	2.6	0	0.3846153846153846	0	1	4	10	0	1	0	0.8857142857142858	0	0	0	protein NRT1/ PTR FAMILY 8.1
MS.gene31975	2.68	0	0.3731343283582089	0	1	4	10	0	1	0	0.88	0	0	0	VQ motif-containing protein 4
MS.gene56379	2.44	0	0.4098360655737705	0	1	3	13	0	1	0	0.8971428571428571	0	0	0	Ulp1 protease family, carboxy-terminal domain protein
MS.gene76146	2.4	0	0.4166666666666667	0	1	3	14	0	1	0	0.9	0	0	0	beta-fructofuranosidase, cell wall isozyme
MS.gene92873	2.4	0	0.4166666666666667	0	1	3	14	0	1	0	0.9	0	0	0	thioredoxin-like protein Clot
MS.gene73236	2.4	0	0.4166666666666667	0	1	3	14	0	1	0	0.9	0	0	0	probable glutathione S-transferase
MS.gene99971	2.4	0	0.4166666666666667	0	1	3	14	0	1	0	0.9	0	0	0	cinnamoyl-CoA reductase 1 isoform X4
MS.gene92070	2.4	0	0.4166666666666667	0	1	3	14	0	1	0	0.9	0	0	0	shaggy-related protein kinase eta
MS.gene056868	2.9722222222222223	0	0.3364485981308411	0	1	4	10	0	1	0	0.8482905982905984	0	0	0	uncharacterized protein LOC25483835
MS.gene034962	2.9722222222222223	0	0.3364485981308411	0	1	4	10	0	1	0	0.8482905982905984	0	0	0	elongation factor 1-alpha
MS.gene05923	2.9722222222222223	0	0.3364485981308411	0	1	4	10	0	1	0	0.8482905982905984	0	0	0	FRIGIDA-like protein 4a
MS.gene50207	2.9722222222222223	0	0.3364485981308411	0	1	4	11	0	1	0	0.8482905982905984	0	0	0	ubiquitin-activating enzyme E11
MS.gene32646	2.9722222222222223	0	0.3364485981308411	0	1	4	11	0	1	0	0.8482905982905984	0	0	0	putative ANTH domain-containing protein
MS.gene65387	2.9722222222222223	0	0.3364485981308411	0	1	4	11	0	1	0	0.8482905982905984	0	0	0	brefeldin A-inhibited guanine nucleotide-exchange protein 1 isoform X2
MS.gene57145	2.9722222222222223	0	0.3364485981308411	0	1	4	11	0	1	0	0.8482905982905984	0	0	0	ATP-dependent DNA helicase Q-like 4A
MS.gene06758	3.138888888888889	0	0.3185840707964602	0	1	4	10	0	1	0	0.8354700854700854	0	0	0	pathogenesis-related genes transcriptional activator PTI6
MS.gene38898	3.138888888888889	0	0.3185840707964602	0	1	4	10	0	1	0	0.8354700854700854	0	0	0	putative transposase, Ptta/En/Spm, plant
MS.gene52400	3.138888888888889	0	0.3185840707964602	0	1	4	10	0	1	0	0.8354700854700854	0	0	0	uncharacterized protein LOC25488114
MS.gene56438	3.138888888888889	0	0.3185840707964602	0	1	4	10	0	1	0	0.8354700854700854	0	0	0	BOI-related E3 ubiquitin-protein ligase 1
MS.gene73241	2.861111111111111	0	0.34951456310679613	0	1	4	11	0	1	0	0.8568376068376069	0	0	0	probable alpha-mannosidase At5g13980
MS.gene65393	2.861111111111111	0	0.34951456310679613	0	1	4	11	0	1	0	0.8568376068376069	0	0	0	histidine kinase 4
MS.gene68326	2.861111111111111	0	0.34951456310679613	0	1	4	11	0	1	0	0.8568376068376069	0	0	0	uncharacterized protein LOC112418398
MS.gene88498	2.861111111111111	0	0.34951456310679613	0	1	4	11	0	1	0	0.8568376068376069	0	0	0	NADPH:quinone oxidoreductase
MS.gene74383	2.861111111111111	0	0.34951456310679613	0	1	4	11	0	1	0	0.8568376068376069	0	0	0	protein OBERON 4
MS.gene91412	2.7222222222222223	0	0.36734693877551017	0	1	4	13	0	1	0	0.8675213675213675	0	0	0	MAP kinase kinase kinase
MS.gene84997	2.7222222222222223	0	0.36734693877551017	0	1	4	13	0	1	0	0.8675213675213675	0	0	0	urea-proton symporter DUR3
MS.gene89143	2.7222222222222223	0	0.36734693877551017	0	1	4	13	0	1	0	0.8675213675213675	0	0	0	Rho GTPase-like protein
MS.gene88673	2.7222222222222223	0	0.36734693877551017	0	1	4	13	0	1	0	0.8675213675213675	0	0	0	AAA-ATPase At5g57480
