# Supplementary material for: Combined transcriptomic and proteomic analysis reveals the response mechanisms of alfalfa to freezing stress
Source: Front Plant Sci. 2026 Jan 22;16:1682825. doi: 10.3389/fpls.2025.1682825 (PMC12872475; doi:10.3389/fpls.2025.1682825)
Supplement: Supplementary Figure 1 — Alfalfa freezing stress treatment process. [file DataSheet1.zip › Supplementary Materials/Table S7.xlsx]

## Sheet: Sheet1
	Expressing Trends	Gene_ID	Gene_Regulated	Protein_ID	Protein_Regulated	Functional annotation
D-0_vs_D-4	same	MS.gene30820	up	MS.gene20379	up	sorbitol dehydrogenase
		MS.gene67493	up	MS.gene060675	up	hypothetical protein F0562_003973
		MS.gene32561	up	MS.gene007375	up	elicitor-responsive protein 1
		MS.gene32562	up		up
		MS.gene86210	down	MS.gene044250	down	uncharacterized protein LOC11416558
		MS.gene56146	down	MS.gene024577	down	probable aldo-keto reductase 2
		MS.gene61100	down	MS.gene004062	down	UDP-glucuronic acid decarboxylase 6
		MS.gene051588	down	MS.gene074326	down	protein indeterminate-domain 7
				MS.gene37014
		MS.gene057025	down	MS.gene074326	down	beta-galactosidase 1
				MS.gene37014
		MS.gene77798	down	MS.gene036940	down	probable inactive leucine-rich repeat receptor-like protein kinase At3g03770
	reverse	MS.gene58341	up	MS.gene58266	down	NAD-dependent malic enzyme 2, mitochondrial
		MS.gene005416	down	MS.gene060423	up	protoporphyrinogen oxidase 1, chloroplastic
		MS.gene07373	down		up	protoporphyrinogen oxidase 1, chloroplastic
		MS.gene073776	down	MS.gene060675	up	peroxidase 21
		MS.gene34438	down		up	peroxidase 66
		NewGene_17389	down		up	peroxidase family protein
		MS.gene69149	up	MS.gene015822	down	hexokinase-3
		MS.gene74096	up		down	DUF223 domain protein
		MS.gene30801	down	MS.gene20398	up	probable fructokinase-7 isoform X1
		MS.gene026032	up	MS.gene024577	down	probable aldo-keto reductase 1
		MS.gene050523	up		down
		MS.gene27076	up	MS.gene32905	down	gibberellin-regulated protein 1
		MS.gene005456	up	MS.gene23035	down	hypothetical protein GLYMA_02G025900
B-0_vs_B-4	same	MS.gene03133	up	MS.gene008562	up	peroxidase family protein
				MS.gene060675
				MS.gene44482
		MS.gene58282	up	MS.gene58062	up	uncharacterized protein At2g34460, chloroplastic
		MS.gene51327	up	MS.gene87224	up	protein translation factor SUI1 homolog
		MS.gene023030	up	MS.gene41186	up	putative Heat shock protein 70 family
		MS.gene035612	up		up	heat shock 70 kDa protein
		MS.gene050426	down	MS.gene47449	down	S-adenosylmethionine synthase
		MS.gene98513	down		down	RecName: Full=S-adenosylmethionine synthase; Short=AdoMet synthase; AltName: Full=Methionine adenosyltransferase; Short=MAT
