# Supplementary material for: Combined transcriptomic and proteomic analysis reveals the response mechanisms of alfalfa to freezing stress
Source: Front Plant Sci. 2026 Jan 22;16:1682825. doi: 10.3389/fpls.2025.1682825 (PMC12872475; doi:10.3389/fpls.2025.1682825)
Supplement: Supplementary Figure 1 — Alfalfa freezing stress treatment process. [file DataSheet1.zip › Supplementary Materials/Table S8.xlsx]

## Sheet: DEGs
ID	Description	GeneRatio	Qvalue	geneID	Count
ko00051	Fructose and mannose metabolism	0.2	1.13327481684595e-05	MS.gene30801/MS.gene30820/MS.gene32561/MS.gene32562/MS.gene69149/MS.gene74096	6
ko00052	Galactose metabolism	0.133333	0.00803344618252299	MS.gene051588/MS.gene057025/MS.gene69149/MS.gene74096	4
ko00010	Glycolysis / Gluconeogenesis	0.133333	0.0105406707629249	MS.gene32561/MS.gene32562/MS.gene69149/MS.gene74096	4
ko00710	Carbon fixation in photosynthetic organisms	0.1	0.0105406707629249	MS.gene32561/MS.gene32562/MS.gene58341	3
ko01200	Carbon metabolism	0.166667	0.0112842809957314	MS.gene32561/MS.gene32562/MS.gene58341/MS.gene69149/MS.gene74096	5
ko00940	Phenylpropanoid biosynthesis	0.166667	0.0135638253390127	MS.gene03133/MS.gene073776/MS.gene34438/MS.gene67493/NewGene_17389	5
ko00520	Amino sugar and nucleotide sugar metabolism	0.133333	0.0148071891437824	MS.gene30801/MS.gene61100/MS.gene69149/MS.gene74096	4
ko00604	Glycosphingolipid biosynthesis - ganglio series	0.0666667	0.0170260339905262	MS.gene051588/MS.gene057025	2
ko01230	Biosynthesis of amino acids	0.133333	0.0236793335283074	MS.gene050426/MS.gene32561/MS.gene32562/MS.gene98513	4
ko00531	Glycosaminoglycan degradation	0.0666667	0.0236793335283074	MS.gene051588/MS.gene057025	2
ko00860	Porphyrin and chlorophyll metabolism	0.0666667	0.0236793335283074	MS.gene005416/MS.gene07373	2
ko04141	Protein processing in endoplasmic reticulum	0.166667	0.0375971527766936	MS.gene023030/MS.gene026032/MS.gene035612/MS.gene050523/MS.gene56146	5
ko00511	Other glycan degradation	0.0666667	0.047927263162621	MS.gene051588/MS.gene057025	2
ko00600	Sphingolipid metabolism	0.0666667	0.0780404459411702	MS.gene051588/MS.gene057025	2
ko00562	Inositol phosphate metabolism	0.0666667	0.0780404459411702	MS.gene32561/MS.gene32562	2
ko00563	Glycosylphosphatidylinositol (GPI)-anchor biosynthesis	0.0333333	0.141553421722602	MS.gene27076	1
ko00270	Cysteine and methionine metabolism	0.0666667	0.141553421722602	MS.gene050426/MS.gene98513	2
ko00960	Tropane, piperidine and pyridine alkaloid biosynthesis	0.0333333	0.141553421722602	MS.gene86210	1
ko04136	Autophagy - other	0.0333333	0.144406413771882	MS.gene005456	1
ko00500	Starch and sucrose metabolism	0.1	0.159476892733664	MS.gene30801/MS.gene69149/MS.gene74096	3

## Sheet: DAPs
ID	GeneRatio	Description	Qvalue	protain ID	Count
ko00051	0.190476	Fructose and mannose metabolism	0.000730441695150796	MS.gene007375/MS.gene015822/MS.gene20379/MS.gene20398	4
ko00604	0.0952381	Glycosphingolipid biosynthesis - ganglio series	0.00771653117622084	MS.gene074326/MS.gene37014	2
ko00052	0.142857	Galactose metabolism	0.00834052480034497	MS.gene015822/MS.gene074326/MS.gene37014	3
ko00531	0.0952381	Glycosaminoglycan degradation	0.0146573813937272	MS.gene074326/MS.gene37014	2
ko00600	0.0952381	Sphingolipid metabolism	0.0234775693043474	MS.gene074326/MS.gene37014	2
ko00563	0.047619	Glycosylphosphatidylinositol (GPI)-anchor biosynthesis	0.0444685487011072	MS.gene32905	1
ko04136	0.047619	Autophagy - other	0.0800807128803714	MS.gene23035	1
ko00950	0.047619	Isoquinoline alkaloid biosynthesis	0.127820005788897	MS.gene044250	1
ko00960	0.047619	Tropane, piperidine and pyridine alkaloid biosynthesis	0.127820005788897	MS.gene044250	1
ko00511	0.0952381	Other glycan degradation	0.0308201268847875	MS.gene074326/MS.gene37014	2
ko00360	0.047619	Phenylalanine metabolism	0.160464734051959	MS.gene044250	1
ko00350	0.047619	Tyrosine metabolism	0.216314205633315	MS.gene044250	1
ko00520	0.142857	Amino sugar and nucleotide sugar metabolism	0.0374247519995089	MS.gene004062/MS.gene015822/MS.gene20398	3
ko00940	0.142857	Phenylpropanoid biosynthesis	0.0393568609366133	MS.gene008562/MS.gene060675/MS.gene44482	3
ko00710	0.0952381	Carbon fixation in photosynthetic organisms	0.0940392356004074	MS.gene007375/MS.gene58266	2
ko00562	0.047619	Inositol phosphate metabolism	0.23998369641806	MS.gene007375	1
ko00410	0.047619	beta-Alanine metabolism	0.257287336327528	MS.gene044250	1
ko00860	0.047619	Porphyrin and chlorophyll metabolism	0.306975473264697	MS.gene060423	1
ko04626	0.047619	Plant-pathogen interaction	0.32282260153511	MS.gene036940	1
ko00040	0.047619	Pentose and glucuronate interconversions	0.338324238407797	MS.gene20379	1
